# Supplementary material for: High-Quality eHealth Websites for Information on Endometriosis: Systematic Search
Source: J Med Internet Res. 2024 Jan 10;26:e48243. doi: 10.2196/48243 (PMC10809066; doi:10.2196/48243)
Supplement: Multimedia Appendix 3 [file jmir_v26i1e48243_app3.xlsx]

## Sheet: ENLIGHT total score
Table S1: ENLIGHT Quality Assessment Total Score
Name of the eHealth website	Usability	Visual Design	User Engagement	Content	Therapeutic Persuasiveness	Therapeutic Alliance	General Subjective Evaluation	Total score based on the ENLIGHT Formula
Endometriosis Australia Facebook Page	4.5	4.67	4.4	4	4.21	4.5	4	4.24
Understanding endometriosis -Endometriosis UK	5	4	4.3	4.38	3.57	4.33	4.33	3.92
Adenomyosis - The Medical Republic	4.67	4.5	4	5	3.07	3.5	3.83	3.62
National Action Plan for Endometriosis – EndoActive	4.5	4.17	2	5	3.36	4.67	4.5	3.53
A new solution to women’s severe pain that isn’t a hysterectomy - Sydney Morning Herald	4.5	3.83	3.8	3.88	3.07	3.83	3.5	3.42
What adenomyosis and endometriosis have in common - Epworth HealthCare	4	3.5	3.6	3.75	3.14	4	4	3.41
Adenomyosis | HonorHealth	3.83	4	3.9	3.25	3.29	3.33	3.83	3.4
Endometriosis Australia (Some facts about endo)	4.83	4.33	4.1	3.63	3	3.83	4.17	3.39
Supporting workers with endometriosis in the workplace -Safe Work Australia	4.5	3.83	2.8	4.13	3.14	3.83	3.83	3.32
Adenomyosis - NHS Inform	3.83	3.67	3.5	3.5	3.14	3.5	3.67	3.31
16 Endometriosis Symptoms: Treatment, Causes, 4 Stages, Surgery & Diagnosis (medicinenet.com)	4.33	3.83	3.5	3.88	2.93	3.5	3.33	3.26
Adenomyosis - Innovative Gyn	3.5	3.5	3.7	4.13	2.71	3.83	3.67	3.25
One in nine Australian women aged 40–44 has endometriosis - RACGP	4.5	4.17	3.6	4.5	2.71	3.17	3.5	3.24
Endometriosis - IVF Australia	5	4.5	4.3	4	2.79	2.33	3.5	3.24
Adenomyosis - Jean Hailes	4.5	4.17	3.6	4.75	2.57	3.33	3.67	3.22
Endometriosis - NHS (www.nhs.uk)	4.5	4	3.4	4.13	2.71	4	3.33	3.21
Endometriosis - Better Health Channel	4.67	4	3.6	3.88	2.79	3.67	3	3.21
About Endo - Endometriosis Australia	4.5	3.67	3.3	4	2.93	3	3.5	3.2
Endometriosis in Australia: prevalence and hospitalisations (full publication;1Aug2019Edition)(AIHW)	4.5	3.67	3.3	4	2.93	3	3.5	3.2
Endometriosis - Jean Hailes	4.83	4.67	3.6	4.25	2.57	4	3.83	3.19
Difference between endometriosis and adenomyosis - Circle Health	3.33	3.33	3.5	3.25	3.14	2.67	3	3.18
Current research studies for endometriosis in Australia - Epworth Clinical Trials	4.5	3.67	3.2	4.25	2.64	3.83	3.33	3.14
Introducing Adenomyosis — QENDO	4.5	4.17	3.2	3.75	2.86	3.5	4	3.14
Adenomyosis - NHS (www.nhs.uk)	3.83	3.5	3.4	3.5	2.71	3.83	4	3.08
For Women - Pelvic Pain Foundation	4.5	3.67	3.2	4	2.71	3.17	3.5	3.08
New pelvic pain and endometriosis clinics are opening across Australia. Where will they be? - ABC News	4.17	3.67	2.9	4.25	2.71	2.83	3.17	3.04
Adenomyosis - Eve Health	4.67	3.67	3	3.88	2.71	3.33	3.83	3.03
Endometriosis & Adenomyosis - Women's and Men's Health Physiotherapy	3.83	3.5	3.1	3.38	2.79	3.67	2.83	3.03
Adenomyosis - Temple Health	3.83	4	3.4	3.25	2.71	3.33	3.33	3
Pelvic Pain - Pain Australia	4.5	4.17	3.4	3.63	2.5	3.83	3.5	2.99
Endometriosis - WHRIA	4.5	4.33	3.5	3.75	2.5	3.33	3.33	2.98
Endometriosis - SHINE SA	4.33	4	3.4	3.75	2.57	2.83	3.17	2.96
Adenomyosis - Northern Beaches Interventional Radiology	3.67	3.67	2.9	3.75	2.64	3.33	3.5	2.95
Endometriosis - Mayo Clinic	3.83	3.67	3.4	4.25	2.36	2.83	3.33	2.93
Adenomyosis - CARE	3.83	3.67	3.1	3.63	2.5	3.67	3.33	2.92
Adenomyosis - Medscape	4.5	3.5	2.9	4.25	2.36	3.67	3.67	2.92
Endometriosis: - UCLA	4.5	3.83	3.2	3.88	2.57	2.5	2.67	2.92
The cost of illness and economic burden of endometriosis and chronic pelvic pain in Australia - PLOS	4.67	3.83	3.1	4.75	2.29	2.33	3.83	2.89
Lessons from implementing the Australian National Action Plan for Endometriosis - PMC	3.5	3.17	3.3	4.75	2.14	2.67	3.17	2.87
Adenomyosis - Pelvic Pain Support Network	3.33	3.83	3.1	3.75	2.36	3.33	3.5	2.83
Endometriosis: Practice Essentials, Background, Pathophysiology - Medscape	3.5	3.83	2.6	4.5	2.29	3.17	3.83	2.82
Adenomyosis - Yale Medicine	4	3.83	3.3	3.63	2.36	3	3.67	2.82
Adenomyosis - Cleveland Clinic	3.83	3.67	3.1	4.25	2.29	2.5	3.33	2.81
What we’re doing about endometriosis - Australian Government Department of Health	4.5	3.67	3.1	4.13	2.36	2.17	3.33	2.8
Endometriosis - Johns Hopkins Medicine	4.33	3.67	3	3.75	2.29	3.33	3.17	2.78
Adenomyosis: Epidemiology, Risk Factors, Clinical Phenotype and Surgical and Interventional Alternatives to Hysterectomy - PMC	3.67	3.33	3.2	4.25	2.21	2.33	2.67	2.77
‘Very bad period or pelvic pain is not necessarily normal’ - NewsGP by RACGP	4	3.5	3.2	3.63	2.29	2.83	3	2.75
Adenomyosis - Healthline	4	3.67	3	3.5	2.36	3	3.17	2.74
Adenomyosis - Endo Health	3.83	3.83	2.8	3.38	2.5	2.67	3.17	2.73
Endometriosis – O&G Magazine	4.5	3.33	2.6	3.75	2.36	3.17	3.67	2.73
One in nine Australian women live with endometriosis - School of Public Health - University of Queensland	3.83	3.17	3	4	2.21	2.67	2.5	2.72
How Can We Help - Pelvic Pain Foundation	3.83	4.17	3.6	2.38	2.43	4	3.67	2.67
Adenomyosis - Brisbane Centre for Endometriosis	3.33	3	2.7	3.13	2.5	2.67	3	2.67
Adenomyosis - Johns Hopkins Medicine	3.67	3.67	3.3	3.63	2.07	3	3.33	2.66169
Endometriosis costs women and society $30,000 a year - The Conversation	4.5	4.17	2.8	4.13	2.14	2.33	3.17	2.64
ECCA – Endometriosis Care Centre Australia	3.5	4.17	2.2	3.63	2.29	3	3	2.58
Could I have endometriosis? Signs, symptoms and what to do next | HCF	4.5	3.67	2.8	3.63	2.14	2.5	3	2.56
Pelvic Pain — Pain Specialists Australia	3.83	3.83	1.7	3.88	2.36	2.83	3.17	2.56
Adenomyosis - Medical News Today	3.83	3	2.1	3.75	2.29	2.67	2.67	2.55
Endometriosis: Health system 'oblivious to suffering' of one in 10 women' - ABC News	4.5	4	3	3.63	2	2.5	3.17	2.52
Adenomyosis -Guys and St Thomas NHS	4.33	3.33	2.1	3.88	2.07	3.33	2.83	2.52
Nemours (for teens) Kids Health	3.83	3.67	2.6	3.63	2	3.17	2.67	2.51
Pelvic Pain What's Causing Your Pelvic Pain? - Onhealth	4.17	3.5	2.9	3.25	2	3.17	3.17	2.5
Know the signs and symptoms of endometriosis QLD Health	3.83	3	2.3	3.5	2.07	3.17	2.5	2.47
Adenomyosis: sister to endometriosis or distant cousin - Endometriosis Australia	4	3	1.9	3.75	2.21	2.5	2.83	2.46
Endometriosis - OASH	3.17	3.67	2.1	3.63	2.07	3.17	3.17	2.46
Adenomyosis - HealthDirect	3.83	3.83	3.1	3.13	2.07	2.17	2.67	2.46
Endometriosis - HealthDirect	3.83	3.83	3.2	3	2.07	2.17	2.67	2.45
Adenomyosis: Symptoms, Causes, and Treatments - WebMD	3.67	2.5	1.9	3.63	2.14	2.67	2.5	2.43
Adenomyosis - Mayo Clinic	5	4	2.9	3	2.21	1.5	3	2.42
Adenomyosis - 9 News	3.83	3.17	2.6	3.38	1.93	3	2.67	2.41
New hope for the 700,000 Australia women suffering from endometriosis - Clinical Knowledge Network	3.83	3.33	2.8	3.13	2	2.33	2.67	2.38
Endometriosis - Wikipedia	4	3.5	1.3	3.75	2.36	1.83	2.33	2.37
Endometriosis - WHO	3.67	3.5	3.1	3.88	1.71	1.83	3.33	2.37
The Difference Between Endometriosis and Adenomyosis - WebMD	3.67	3.5	2.9	3.38	1.86	2	2.83	2.34
Recent advances in understanding and managing adenomyosis	3.5	2.83	1	4.5	2	2.17	2.17	2.29
Endometriosis -Healthline	4.67	4	2.7	3.38	1.86	1.33	3	2.24
Endometriosis - Clue	3.5	3.17	1.9	3	1.93	2.67	2.5	2.19
Adenomyosis - Wikipedia	4.5	3.33	2.5	3	1.71	1.67	1.83	2.09
Australia’s first endometriosis and pelvic pain clinics - Australian Government Department of Health and Aged Care	4.67	3.5	1.8	3.88	1.5	1.17	3.33	1.96
